# Supplementary material for: PTTG1/ZEB1 Axis Regulates E-Cadherin Expression in Human Seminoma
Source: Cancers (Basel). 2022 Oct 5;14(19):4876. doi: 10.3390/cancers14194876 (PMC9564063; doi:10.3390/cancers14194876)
Supplement: Supplementary file 1 [file cancers-14-04876-s001.zip]

Archive with 1 entries (1 files):
- cancers-1947312-supplementary.pdf
